# Supplementary material for: AvrPm2 encodes an RNase‐like avirulence effector which is conserved in the two different specialized forms of wheat and rye powdery mildew fungus
Source: New Phytol. 2016 Dec 9;213(3):1301–14. doi: 10.1111/nph.14372 (PMC5347869; doi:10.1111/nph.14372)
Supplement: Supplementary file 2 — Table S7 List of the B. g. tritici and B. g. triticale isolates used for genome‐wide association studies for the identification of AvrPm2 [file NPH-213-1301-s002.xlsx]

## Sheet: TableS7
Geographic origin	Forma specialis	Isolate	Collected	References	Phenotype on Pm2	AvrPm2 Genotype
Switzerland	B.g. tritici	96224*	1996	Wicker et al. 2013	A	present
Switzerland	B.g. tritici	94202	1994	Wicker et al. 2013	A	present
Israel	B.g. tritici	7	1990	Eshed-Dinoor Collection	A	present
Israel	B.g. tritici	8	1990	Eshed-Dinoor Collection	A	present
Israel	B.g. tritici	15	1990	Eshed-Dinoor Collection	A	present
Israel	B.g. tritici	58	1990	Eshed-Dinoor Collection	A	present
Israel	B.g. tritici	63	1990	Eshed-Dinoor Collection	A	present
Israel	B.g. tritici	66	1990	Eshed-Dinoor Collection	A	present
Israel	B.g. tritici	70	1990	Eshed-Dinoor Collection	A	present
Israel	B.g. tritici	97	1990	Eshed-Dinoor Collection	V	absent
Israel	B.g. tritici	103	1990	Eshed-Dinoor Collection	A	present
Israel	B.g. tritici	204	2010	Eshed-Dinoor Collection	V	absent
Israel	B.g. tritici	207	2010	Eshed-Dinoor Collection	A	present
Israel	B.g. tritici	208	2010	Eshed-Dinoor Collection	A	present
Israel	B.g. tritici	209	2010	Eshed-Dinoor Collection	A	present
Israel	B.g. tritici	215	2010	Eshed-Dinoor Collection	A	present
Israel	B.g. tritici	217	2010	Eshed-Dinoor Collection	A	present
Israel	B.g. tritici	220	2010	Eshed-Dinoor Collection	A	present
Switzerland	B.g. triticale	T4-19	2013	Menardo et al. 2016	A	present
Switzerland	B.g. triticale	T3-16	2013	Menardo et al. 2016	V	absent
Switzerland	B.g. triticale	T3-9	2013	Menardo et al. 2016	V	absent
Switzerland	B.g. triticale	T4-7	2013	Menardo et al. 2016	A	present
Switzerland	B.g. triticale	T6-6	2013	Menardo et al. 2016	V	absent
Switzerland	B.g. triticale	T3-8	2013	Menardo et al. 2016	V	absent
Switzerland	B.g. triticale	T4-20	2013	Menardo et al. 2016	V	absent
Switzerland	B.g. triticale	T3-4	2013	Menardo et al. 2016	V	absent
Switzerland	B.g. triticale	T5-13	2013	Menardo et al. 2016	V	absent
Poland	B.g. triticale	THUN-12	2009-2010	Troch et al. 2012	V	absent
Switzerland	B.g. triticale	T5-9	2013	Menardo et al. 2016	V	absent
Switzerland	B.g. triticale	T1-23	2013	Menardo et al. 2016	V	absent
Switzerland	B.g. triticale	T1-8	2013	Menardo et al. 2016	V	absent
Switzerland	B.g. triticale	T4-6	2013	Menardo et al. 2016	V	absent
France	B.g. triticale	COPP-2C	2009-2010	Troch et al. 2012	V	absent
Belgium	B.g. triticale	HO-101	2009-2010	Troch et al. 2012	V	absent
Belgium	B.g. triticale	BU-18	2009-2010	Troch et al. 2012	V	absent
France	B.g. triticale	CAP39-A1	2009-2010	Troch et al. 2012	A	present
Poland	B.g. triticale	BAH-2	2009-2010	Troch et al. 2012	V	absent
China	B.g. tritici	1-25	2011	Zeng et al. 2014	A	present
China	B.g. tritici	2-25	2011	Zeng et al. 2014	V	absent
China	B.g. tritici	46-30	2011	Zeng et al. 2014	A	present
China	B.g. tritici	46-31	2011	Zeng et al. 2014	V	absent
China	B.g. tritici	48-18	2011	Zeng et al. 2014	A	present
China	B.g. tritici	3-53	2011	Zeng et al. 2014	V	absent
China	B.g. tritici	5-83	2011	Zeng et al. 2014	A	present
China	B.g. tritici	6-69	2011	Zeng et al. 2014	A	present
China	B.g. tritici	7-8	2011	Zeng et al. 2014	A	present
China	B.g. tritici	10-8	2011	Zeng et al. 2014	A	present
China	B.g. tritici	12-50	2011	Zeng et al. 2014	V	absent
China	B.g. tritici	NZ-1	2011	Zeng et al. 2014	V	absent
China	B.g. tritici	17-40	2011	Zeng et al. 2014	A	present
China	B.g. tritici	44-3	2011	Zeng et al. 2014	V	absent
China	B.g. tritici	45-10	2011	Zeng et al. 2014	A	present
China	B.g. tritici	46-25	2011	Zeng et al. 2014	A	present
China	B.g. tritici	SD-5	2013	this study	V	absent
China	B.g. tritici	36-70	2011	Zeng et al. 2014	A	present
China	B.g. tritici	45-6	2011	Zeng et al. 2014	A	present
China	B.g. tritici	47-3	2011	Zeng et al. 2014	A	present
China	B.g. tritici	52-27	2011	Zeng et al. 2014	V	absent
China	B.g. tritici	15-9	2011	Zeng et al. 2014	A	present
Switzerland	B.g. tritici	7004	2007	Menardo et al. 2016	V	absent

## Sheet: Legend
Table S7. List of the B.g. tritici and B.g. triticale isolates used for genome-wide association studies for the identification of AvrPm2.
Table headers indicate the geographical origin of the isolate (1st column), the forma specialis it belongs to (2nd column), isolate ID (3rd column), the year it was collected (4th column). The phenotype on Pm2 wheat as well as the presence/absence of AvrPm2 are indicated in columns 6 and 7, respectively.

## Sheet: References
Menardo F, Praz CR, Wyder S, Ben-David R, Bourras S, Matsumae H, McNally KE, Parlange F, Riba A, Roffler S, et al. 2016. Hybridization of powdery mildew strains gives rise to pathogens on novel agricultural crop species. Nature Genetics 48: 201-205.
Troch V, Audenaert K, Vanheule A, Bekaert B, Höfte M, Haesaert G. 2014. The importance of non-penetrated papillae formation in the resistance response of triticale to powdery mildew ( Blumeria graminis ). Plant Pathology 63: 129–139.
Wicker T, Oberhaensli S, Parlange F, Buchmann JP, Shatalina M, Roffler S, Ben-David R, Doležel J, Šimková H, Schulze-Lefert P, et al. 2013. The wheat powdery mildew genome shows the unique evolution of an obligate biotroph. Nature Genetics 45: 1092–1096.
Zeng F, Yang L, Gong S, Shi W, Zhang X, Wang H, Xiang L, Xue M-F, Yu D. 2014. Virulence and diversity of blumeria graminis f. sp. tritici populations in China. Journal of Integrative Agriculture 13: 2424–2437.
