# Supplementary material for: AvrPm2 encodes an RNase‐like avirulence effector which is conserved in the two different specialized forms of wheat and rye powdery mildew fungus
Source: New Phytol. 2016 Dec 9;213(3):1301–14. doi: 10.1111/nph.14372 (PMC5347869; doi:10.1111/nph.14372)
Supplement: Supplementary file 3 — Table S8 Genetic map of the 96224 × JIW2 mapping population based on KASP markers [file NPH-213-1301-s003.xlsx]

## Sheet: TableS8
Map of 26 groups
		Linkage Group 1			Linkage Group 2			Linkage Group 3			Linkage Group 4			Linkage Group 5			Linkage Group 6			Linkage Group 7			Linkage Group 8			Linkage Group 9			Linkage Group 10			Linkage Group 11			Linkage Group 12			Linkage Group 13			Linkage Group 14			Linkage Group 15			Linkage Group 16
		Size (cM)	173.062		Size (cM)	161.291		Size (cM)	135.486		Size (cM)	123.866		Size (cM)	113.815		Size (cM)	94.5222		Size (cM)	75.509		Size (cM)	67.272		Size (cM)	48.4324		Size (cM)	40.1227		Size (cM)	31.8851		Size (cM)	30.8079		Size (cM)	30.0856		Size (cM)	27.0509		Size (cM)	25.0815		Size (cM)	25.0912
		Number of markers	38		Number of markers	27		Number of markers	19		Number of markers	21		Number of markers	14		Number of markers	22		Number of markers	12		Number of markers	8		Number of markers	7		Number of markers	10		Number of markers	6		Number of markers	4		Number of markers	7		Number of markers	7		Number of markers	9		Number of markers	9
		locus	d		locus	d		locus	d		locus	d		locus	d		locus	d		locus	d		locus	d		locus	d		locus	d		locus	d		locus	d		locus	d		locus	d		locus	d		locus	d
		153_LE			709_RE			285_RE			033_RE			509_MI			172_LE			173_LE			058_LE			017_LE			194_LE			106_RE			143_LE			164_RE			144_LE			016_LE			118_RE
			1.37638			0.925951			0			15.2245			6.53632			7.7529			3.0033			1.83553			0.909115			10.9219			4.51175			5.07286			0			4.91727			0.925951			5.46668
		132_LE			709_LE			285_LE			426_MI			089_MI			168_LE			173_RE			049_RE			014_LE			367_MI			460_RE			175_RE			164_LE			115_MI			016_RE			105_RE
			5.90913			20.1584			11.7018			18.9243			2.80643			0.476161			8.22457			16.2438			25.3402			8.94749			0.442454			25.7351			1.36386			7.19128			0.458689			2.80643
		132_RE			057_LE			100_LE			125_LE			226_LE			168_RE			026_LE			067_LE			711_LE			254_RE			460_LE			396_MI			086_LE			014_RE			047_RE			781_LE
			0.89288			0			19.1782			4.42283			20.8855			0.467262			19.8022			8.32255			0.89288			3.81657			1.88752			0			6.15267			5.35973			0.450425			1.35157
		100_RE			011_LE			063_RE			125_RE			226_RE			647_MI			093_RE			067_RE			711_RE			012_LE			045_RE			006_LE			257_LE			273_RE			047_LE			781_RE
			9.58845			0			0			6.81192			0.450425			10.1353			4.65205			19.9845			9.58845			0			4.60432						6.487			3.78043			3.37016			0
		156_LE			011_RE			063_LE			606_MI			433_MI			040_LE			081_RE			138_LE			098_LE			012_LE			412_MI						785_MI			191_LE			189_RE			331_RE
			1.36386			2.83296			0			15.3429			22.2423			4.86924			9.90915			0			0			0			20.4391						6.28216			5.35973			0			2.36003
		108_RE			308_LE			053_LE			219_RE			782_LE			734_MI			081_LE			138_RE			098_RE			254_LE			065_LE						369_LE			248_RE			189_LE			331_LE
			4.33736			0			16.4168			12.4731			5.90913			1.47087			11.7486			20.8855			11.7018			13.6618									9.79986			0.442454			3.78043			2.85999
		283_LE			308_RE			023_RE			219_LE			352_LE			149_LE			170_MI			082_LE			017_RE			041_LE									049_LE			248_LE			004_RE			594_MI
			0			22.5335			4.04881			0			25.3402			0			9.14204			0						0															4.29586			5.90913
		174_RE			034_LE			023_LE			365_LE			027_RE			149_RE			355_LE			082_RE						041_RE															048_LE			221_MI
			0			1.01013			4.37968			11.0444			15.84			2.55297			4.42283									2.31627															4.8			4.33736
		174_LE			555_LE			184_MI			056_RE			618_MI			022_RE			355_RE									007_LE															051_LE			217_LE
			5.30781			4.42283			15.4106			0			1.0417			1.5003			4.60432									0.458689															7
		283_RE			555_RE			214_LE			056_LE			004_LE			177_RE			320_RE									022_LE															AvrPm2
			20.8855			12.4731			0.900924			7.50173			4.70078			15.9495			0
		190_LE			142_LE			214_RE			155_RE			177_LE			636_LE			091_LE
			23.3532			0.89288			5.63539			0			4.13265			6.53632			0
		395_MI			326_LE			065_RE			660_LE			465_LE			636_RE			320_LE
			2.7804			14.6043			6.74085			0			0			0
		090_RE			034_RE			103_RE			660_RE			465_RE			179_RE
			2.31627			9.48616			0			2.29499			3.92925			0.446404
		183_RE			099_LE			103_LE			155_LE			087_LE			179_LE
			4.91727			1.38912			15.7974			7.50173						7.58361
		183_LE			099_RE			088_RE			037_LE						021_LE
			1.90551			12.1647			7.11766			0.467262						4.65205
		002_LE			144_RE			088_LE			108_LE						010_LE
			12.7689			0.917455			8.7			0						7.79363
		181_RE			205_LE			057_RE			045_LE						092_LE
			0			22.6848			1.90551			0						2.40547
		181_LE			306_RE			346_MI			464_MI						140_RE
			0.943423			0.438573			17.5521			2.33794						7.58361
		003_LE			306_LE			172_RE			228_RE						140_LE
			0			0						6.60309						2.40547
		122_RE			439_MI						053_RE						444_MI
			10.594			0						12.9156						3.33798
		048_RE			276_LE						071_LE						386_LE
			0			0												6.60309
		276_RE			068_LE												519_LE
			0.462936			7.96043
		263_MI			212_LE
			0.45452			6.60309
		018_RE			222_MI
			15.6016			14.4083
		068_RE			061_RE
			6.67126			0.961566
		080_RE			061_LE
			0			4.42283
		080_LE			228_LE
			8.32255
		701_RE
			18.2349
		230_LE
			2.33794
		230_RE
			1.36386
		188_RE
			0
		844_LE
			0
		844_RE
			2.42886
		188_LE
			6.487
		006_RE
			1.45658
		087_RE
			0
		707_MI
			0
		393_LE
[truncated: 20 more columns]

## Sheet: Legend
Table S8. Genetic map of 96224 x JIW2 mapping population based on KASP markers.
The 96224 x JIW2 genetic linkage map consists of 248 Kompetitive allele Specific PCR (KASPar) markers arranged in 26 linkage groups covering 1,275 cM (19 linkage groups with at least 4 markers). Linkage was considered significant at a threshold of 30 cM. The AvrPm2 locus is located on linkage group 15 at 7.0 cM from marker 051_LE. Linkage groups are numbered according to their length (in cM) and …
