# Supplementary material for: AvrPm2 encodes an RNase‐like avirulence effector which is conserved in the two different specialized forms of wheat and rye powdery mildew fungus
Source: New Phytol. 2016 Dec 9;213(3):1301–14. doi: 10.1111/nph.14372 (PMC5347869; doi:10.1111/nph.14372)
Supplement: Supplementary file 4 — Notes S1 Sequences of the Blumeria graminis genes used for transient expression in Nicotiana benthamiana. [file NPH-213-1301-s004.txt]

Note S1 
Sequences of the Blumeria graminis genes used for transient expression in Nicotiana benthamiana. 

>AvrPm2_BgtE-5845
ATGAGACCATTCCAACTTTTGTCTGCTATTGCAGTCTTCAATAGTTTGAA
GATAGTAGCGGGTGAATCTTATTGGGATTGTAAGGGTATTCCAATTTTAT
TTCGAACTGTCCATGCTGCGGTGGAATTGGCTTTTACTTCGCAGCCAGGT
TCTATTAGTGGTTACCCCTCAATTTGCCGTACAACACCTCTACGGACTGG
ACCAGACGAACGTCGACAGTTTCCACTAACAGATACTGGCGCAAGGTGGC
AAGGAGGAGGTATAACCTATTACGTTGAAGCCACTAGAGATAAGAGACAT
TGCGAAGTCTTTGGAACAGCAGGAGGTGTCTATAAATGTACATTAGTTCT
GCGAGACTAG
>AvrPm2_BgtE-5845_0SP
ATGGAATCTTATTGGGATTGTAAGGGTATTCCAATTTTATTTCGAACTGT
CCATGCTGCGGTGGAATTGGCTTTTACTTCGCAGCCAGGTTCTATTAGTG
GTTACCCCTCAATTTGCCGTACAACACCTCTACGGACTGGACCAGACGAA
CGTCGACAGTTTCCACTAACAGATACTGGCGCAAGGTGGCAAGGAGGAGG
TATAACCTATTACGTTGAAGCCACTAGAGATAAGAGACATTGCGAAGTCT
TTGGAACAGCAGGAGGTGTCTATAAATGTACATTAGTTCTGCGAGACTAG
>BgtE-5842_0SP
ATGGCAGCTTATTGGAATTGTAATGGTACTCCAATTCCAGATGATAAGGT
TCGAGATGCAGTAAATTTGGCCTTTTATTATGCACCAGGATCTTTTCATG
ATTACCCCTCAGTTTCTAGCGCAAGATATCGAGGGGCTGGAAGAAAGCAA
GTACGACAGTTTCCACTAACAACTTCTATTGGAAACTGGCAAGGAGGAGA
AGTAGACTTCTATATTTTGACTAACATAGATGCGTCTTTTCTCGAAGTTT
TTTCATCAAAGGGAACTGGCCATAAGTGTACATATTTTGAAGGCTAG
>BgtE-5843_0SP
ATGGAAGCTTATTGGAATTGTAATGGTACTCCAATTTTATATGTGATTGT
TCGTGATGCGGTGGAATTGGCTTTTACTTTGCAGCCAGGTTCTATTAGTG
GTTACCCCTCAATTTATCGTTTACCACCTCCACTGCCTGGACTAGGGCAA
CTTCGACAGTTTCCAGTAATAGCTTCTGGCGCAACGTGGCTGGGAGGAGA
TATAATCTACTACCTTCTTGCAAACGCAGAAATGACTTTTTGCGATGTCT
TTTCAACAGAAGGACTTGGCTATAGATGTGATTTAGTTGCCGGCTAG
>BgtE-5846_0SP
ATGGCAGCTTATTGGAATTGCAATGGTACTCCAATTCCAGATGAGAGGGC
TCGATCTGCGGCAAGATTGGCCTTCAGTTTTGTACCAAATACTGTTCATG
GTTACCCCTCAGTTTACCGAGTAGAATATCCAGGGGTTGAATTTGGGACA
CTACGAACATTTCCTATAAAAAATTCTGATGAGAGCTGGCAAGGGGGAAA
TGTAGACTACTATGTTTTGGCAAACATCGGATTGTCTGTAATGGAAGTTT
TTGTGGTAGAAGCAAATAACAAAAGGTGTACGAAAGTTGCGGGCTAG
>BgtE-5845_CAP-39_0SP
ATGGAATCTTATTGGGATTGTAAGGGTATTCCAATTTTATTTCGAACTGT
CCATGCTGCGGTGGAATTGGCTTTTACTTCGCAGCCAGGTTCTATTAGTG
GTTACCCCTCAATTTGCCGTACAACACCTCTACGGACTGGACCAGACGAA
CGTCGACAGTTTCCAATAACAGATACTGGCGCAAGGTGGCAAGGAGGAGG
TATAACCTATTACGTTGAAGCCACTAGAGATAAGAGACATTGCGAAGTCT
TTGGAACAGCAGGAGGTGTCTATAAATGTACATTAGTTCTGCGAGACTAG
>BgsE-5845_0SP
ATGGAATCTTATTGGGATTGTAAGGGTATTCCAATTTTATTTCGAACTGT
CCATGCTGCGGTGGAATTGGCTTTTACTTCGCAGCCAGGTTCTATTAGTG
GTTACCCCTCAATTTGCCGTACAATACCTCTACGGACTGGACCAGACGAA
CGTCGACAGTTTCCACTAACAGATACTGGCGCAAGGTGGCAAGGAGGAGG
TATAACCTATTACGTTGAAGCCACTAGAGATAAGAGACATTGCGAAGTCT
TTGGAACAGCAGGAGGTGTCTATAAATGTACATTAGTTCTGCTAGACTAG
>BgtE-5845_0SP_125CT
ATGGAATCTTATTGGGATTGTAAGGGTATTCCAATTTTATTTCGAACTGT
CCATGCTGCGGTGGAATTGGCTTTTACTTCGCAGCCAGGTTCTATTAGTG
GTTACCCCTCAATTTGCCGTACAATACCTCTACGGACTGGACCAGACGAA
CGTCGACAGTTTCCACTAACAGATACTGGCGCAAGGTGGCAAGGAGGAGG
TATAACCTATTACGTTGAAGCCACTAGAGATAAGAGACATTGCGAAGTCT
TTGGAACAGCAGGAGGTGTCTATAAATGTACATTAGTTCTGCGAGACTAG
>BgtE-5845_0SP_293GT
ATGGAATCTTATTGGGATTGTAAGGGTATTCCAATTTTATTTCGAACTGT
CCATGCTGCGGTGGAATTGGCTTTTACTTCGCAGCCAGGTTCTATTAGTG
GTTACCCCTCAATTTGCCGTACAACACCTCTACGGACTGGACCAGACGAA
CGTCGACAGTTTCCACTAACAGATACTGGCGCAAGGTGGCAAGGAGGAGG
TATAACCTATTACGTTGAAGCCACTAGAGATAAGAGACATTGCGAAGTCT
TTGGAACAGCAGGAGGTGTCTATAAATGTACATTAGTTCTGCTAGACTAG
>BgsE-5842_0SP
ATGGCAGCTTATTGGAATTGTAATGGTACTCCAATTCCAGATGATAAGGT
TCGAGATGCAGTAAATTTGGCCTTTTATTATGCACCAGGATCTTTTCATG
ATTACCCCTCAGTTTCTAGCGCAAGATATCGAGGGGCTGGAAGAAAGCAA
GTACGACAGTTTCCACTAACAACTTCTATTGGAAACTGGCAAGGAGGAGA
AGTAGACTTCTATATTTTGACTAACATAGATGCGTCTTTTCTCGAAGTTT
TTTCATCAAAAGGAACTGGCCATAAGTGTGCATATTTTGAAGGCTAG
>CSEP0066_0SP
ATGTATTGGGATTGTAATGGTACCCTAATTTTATATGAAAACGTTCGAGC
TGCGGTAGATTTTGCCTTTAGTTGCTCACCAGGCTCTTTTTATGAGTACC
CCTCAATTTATCGTTCACAACCTCCATGGCCTGGTCTAGGGCAACTACGA
GAGTTTCCAATAACAGCTTCCGGGAAACTATGGCAAGGCTCGTTTTTCAG
TTCTCTTTTATATATAGCATACTATATTTTAGCAACCCAAGATACGAGTT
ATTGCCAAGTCTTTGCAACAGAAGGACTTGGCTATGAATGTACTCATATT
TTGGGCTAG
