# Supplementary material for: AvrPm2 encodes an RNase‐like avirulence effector which is conserved in the two different specialized forms of wheat and rye powdery mildew fungus
Source: New Phytol. 2016 Dec 9;213(3):1301–14. doi: 10.1111/nph.14372 (PMC5347869; doi:10.1111/nph.14372)
Supplement: Supplementary file 5 — Notes S2 Coding sequences of the AvrPm2 family members in B. g. tritici and B. g. hordei. [file NPH-213-1301-s005.txt]

Note S2 
CDS sequences of the AvrPm2 family members in B.g. tritici and B.g. hordei. 

>BgtAcSP-30091 
ATGAAAATTTCTCTAATTGCTTCTATTGTCACAGGACTTAGCTTCCTTAA
GCCTATGGTTGCTCACATGGTTTTTTGCGGTATTCAAGAGGTGAGTATGG
ATAATGTCAGAAACGTGGCGAGGGTACAATGGGATATAGAGCTTGAAAGT
GTACATACGCATTATAATGGTAAATTTCCTAGAAATATCCGACTGGACCC
TAAATATGGAGAGGGACCTTTCAGGGGATATCCAGTTAATACCCATTTTG
CAATATATGAAGGGCCAGCATCTTTTATTTTCCTTGTTGTGTCAAATAAG
GACTTATCGGTGCTCAAATTGTATTACACCTTTGCGGGTGGCTATGAGGA
ATGTCCTTTGGAATGA
>BgtE-10117
ATGAAACTTTTCACCCTTGCTTCTACCATTGCAGCATTCAGCCTTTTGAA
GCAAGTAGATTCTGCTACAGAATATCCCTGTGCTGGGCATACCTTTCCTG
CCAGCTATATACATCAAGTAGCACAACATGCTTGGACTGTTGATATTCAA
TCTCGAGGCGGATTTCCTTGCAGTGTCTCATTTGTCCCTCAATCTAGCAG
ATACGGACCAGCCAGACAATATCCGCTTCTCCCTTCACACGAAATTTGGC
AAAGTGGAAGTTACAATTTTGTGATTAATTCAAATCGAGAAAGGAGTGTA
ATAGAAGTATACGAAATTGTGGGTGCAGATTGGAACCCTTGCAGGGGCGT
GAGCACTTGA
>BgtE-10124 
ATGTATTCAAAACTCGCTATAGTCAATGCTCTCATTGCAATTTCTCAATT
AGCAGCTGCTGGATCTTACACGTGTTATAATAGGCAAACCTTTACTGAAG
AATATGTGAACACTATTGCCGATAAGTGTTTTGGTGTTAGTGAAGGATCA
GTTGGCGGCTATCCAATGAGATACGAAAACCTGCAGCTTAATATCCGTAG
CGACTCATTCCGCAAGTTTCCTCTACTTGCAGGGGGTGATGAATGGAGCG
GGGGAGCTGTTAATTATTTTGTTGCCAGTGACAGTGTTAGGCAAACAAAA
AGGGTTTTTTACACCAGTGGCAGATTTGACGATGAATGCGCATATACTAG
GTA
>BgtE-20000 
ATGAAACTTTTCTCCCTTGCTTCTACCATTGCATTATTCAGCCTTTTGAA
GCAAGTTGATTCTGCTACAATATATCCCTGTCCTGGGCATACCTTTCCTG
CCAGCTATGTACATGAAGTAGCAAAATATGCCTGGAATATTGAACCTCAA
AGTCGAGGCAATTTTCCGTGCAGTATCTTACTCAACCCTCTAGCTGGTGA
TCAGGGAGCTGCCATACAATATCCGCTTCTCTCTTCACACCAAATTTGGC
AAGGTGGACTCTACCAATTTGTGGTTAATTCAAATCGAGAAAGGACTGTA
ATAGAAGTATTTGAATTTGTGGGCGAAAGTATGGTGCTTTGCAGGGGCGT
TAACATTTGA
>BgtE-20025 
ATGAAATTTTTTCAACTTGCTTCTATTATTGCAGGACTTAGTTTTTTGCA
GCCGACAGTTGCGGATCAATATATCAGCTGTGGTATGGGATCAATTAGTC
GTAATAGTATTCTTTCGGTTGCCAAAGATATGTGGAACATGTCACTCGGG
AGTTGTCCGTCGTATCACGAAACTTTTCCTGCAGAATACCGCCAAAGTTC
CGAAGGAATGACACGGAGATTTCCAATAATTTACAACAGCCAGAAATGGA
CCTCTGGGGGTTATTATTACATTGTTGAATCAAGCCAAAATAGAAAATTT
ATTAGACTCCATTACTATGGTATAACCACGCAGGAATGCTATGTAACCGG
CGTCTAA
>BgtE-20026 
ATGAAAACTTTTCAAATTGCTCATTTTGTTGCAGCACTTAGTTTTTTGAA
GCCGACAGCTGTTGATGGTCGTTTTTTTAGCTGTGGTATTACAAATATTG
AAGACGAAAATGTTGCTGACGTTGCCGGAAATCTCTGGACTTATAAACTC
GGCCAATTTCAGTCGGACAGTCAAGGTTCTTTTCCTCAAAAAGTCGGCAA
TTCTGAATATGGAGAATTACGGAAATTTCCATTGCTTTATGGTGGCAATC
ACTGGGATCATGGATCTTTTATGTATTATGTGATATCAAACAAAAATGGA
GATTACATAAAGCTCTATTACACTAGTACTAATGGGGATGTAGAGTGTGA
CATATATGGCCCTTAA
>BgtE-20090 
ATGAAATTTAATAAGGTTTCATCTGCTATTTTTGCTGCTAGTATTTTTGG
AATAATTGTGGCTGAGCAGAGGTATGAGTGTGACGACGTAACGTTTAGTA
TGGATTATATCCTTCGCACAGCCAATGCAGTCAAAACTTATCCATTTCAC
TCTGTCAATCATTACCCCAGAAAATATGTACGTGCAAGCCAAGGAAGGGG
ACGGGAAAATTATATCGAATTTCCACTATTACCTTCAGAAGATATTTGGA
GAGGAGAAGCATTTGACCACTACCTCTTGATGAGCCCACAATTTGACACA
TTCAATGTCTATTCCTATCTAAAAAATCATTATGAATGTGATATTAAATA
TGACTGA
>BgtE-5664 
ATGAAAACTTTTCAAATTGCTTCTATTATTGCAGGACTTGGGTTTTTACA
GCCTACAGTTGCATCAGTGGTCAATTGTGGTTTAAATCGAATAGATGTTG
ATCATGTCAAACGTGTTGCCGCAGGTCTCTGGAGAATGAAATATGAGAGT
CTCAAAGCGTACAACAACGTTCTGTATCCTAAAAAGTACGAAGAAACCGC
TTATGCATCTGAAGCTTTACGGAAATTTCCATTATTTGCTGATGGCCGGG
ACTGGAATGGGGGGTTTTTTATGTACTTTGTTGTGTCAAGTCAATCTCAA
AATGTGGTCATGCTCTTTTACGAGGATGATTCAGGATTACACAATTGTCC
CTTGGATCAATATTATGGATAG
>BgtE-5665
ATGAAAACTTTTCAAATTGCTTCTATTGTTGCAGTGCTTAGTTTTTTGAA
GCCGATAGTTGCTAAAAAATTGTTTTACTGTGGTCCTGCAGAAGTTAGCG
TTGAACATGTTGATTCCGTTGCTAAATATCTATGGACTCATAAGATCTGG
ACTTATCAGTCGGATCATGAAGGTGCTTTCCCTCATTATTACGGCGAATC
TGATTATGGAGAATTACGGAAATTTCCATTGCTTCCTAGTGGTTTCGTTT
GGACCTTTGGGTCTTTTAATCATTATGTTGTATCAAACGAAAAAGGAGAT
TATATCAAACTCTATTACGTAGGTACTGATGGAACAGTGGAATGTGATAT
ACCTAGAGATTAA
>BgtE-5842 
ATGAGACCTTTCCAACTTTTGTCTGCTATTGCAGTATTCATTGGTTTGGA
GACAGTAGAGGCTGCAGCTTATTGGAATTGTAATGGTACTCCAATTCCAG
ATGATAAGGTTCGAGATGCAGTAAATTTGGCCTTTTATTATGCACCAGGA
TCTTTTCATGATTACCCCTCAGTTTCTAGCGCAAGATATCGAGGGGCTGG
AAGAAAGCAAGTACGACAGTTTCCACTAACAACTTCTATTGGAAACTGGC
AAGGAGGAGAAGTAGACTTCTATATTTTGACTAACATAGATGCGTCTTTT
CTCGAAGTTTTTTCATCAAAGGGAACTGGCCATAAGTGTACATATTTTGA
AGGCTAG
>BgtE-5843 
ATGAGACCATTCCAACTTTTGTCTGCTATTGCAATCTTCCTTAGTTTGGA
GACAGTGGAGGCTGCAGCTTATTGGAATTGCAATGGTACTCCAATTCCAG
ATGAGAGGGCTCGATCTGCGGCAAGATTGGCCTTCAGTTTTGTACCAAAT
ACTGTTCATGGTTACCCCTCAGTTTACCGAGTAGAATATCCAGGGGTTGA
ATTTGGGACACTACGAACATTTCCTATAAAAAATTCTGATGAGAGCTGGC
AAGGGGGAAATGTAGACTACTATGTTTTGGCAAACATCGGATTGTCTGTA
ATGGAAGTTTTTGTGGTAGAAGCAAATAACAAAAGGTGTACGAAAGTTGC
GGGCTAG
>BgtE-5845 
ATGAGACCATTCCAACTTTTGTCTGCTATTGCAGTCTTCAATAGTTTGAA
GATAGTAGCGGGTGAATCTTATTGGGATTGTAAGGGTATTCCAATTTTAT
TTCGAACTGTCCATGCTGCGGTGGAATTGGCTTTTACTTCGCAGCCAGGT
TCTATTAGTGGTTACCCCTCAATTTGCCGTACAACACCTCTACGGACTGG
ACCAGACGAACGTCGACAGTTTCCACTAACAGATACTGGCGCAAGGTGGC
AAGGAGGAGGTATAACCTATTACGTTGAAGCCACTAGAGATAAGAGACAT
TGCGAAGTCTTTGGAACAGCAGGAGGTGTCTATAAATGTACATTAGTTCT
GCGAGACTAG
>BgtE-5846 
ATGAGACCATTCCAACTTTTGTCTGCTATTGCAGTCTTCAATAGTTTGAA
GACAGTAGCGGGTGAAGCTTATTGGAATTGTAATGGTACTCCAATTTTAT
ATGTGATTGTTCGTGATGCGGTGGAATTGGCTTTTACTTTGCAGCCAGGT
TCTATTAGTGGTTACCCCTCAATTTATCGTTTACCACCTCCACTGCCTGG
ACTAGGGCAACTTCGACAGTTTCCAGTAATAGCTTCTGGCGCAACGTGGC
TGGGAGGAGATATAATCTACTACCTTCTTGCAAACGCAGAAATGACTTTT
TGCGATGTCTTTTCAACAGAAGGACTTGGCTATAGATGTGATTTAGTTGC
CGGCTAG
>BgtE-5901
ATGAAATTATTTCACGCTACAGCTACTATTGCTGTAGTTAGTATCATGGA
AACTTTAGTGACTGCAGTGCACTGGGAATGCCTTAATGTGAAATTTTACG
AAACTTCTGTTTACCAAGCAGCCTTTTTTGCTTGGAGCAATGAACTAAAT
ACTGTTAACAATTACCCTAAACGTTGCATATGGGAAGATCCCACGGGAAT
TGATGAACAATTTCGATCATTCCCCTTGCAAGCTACTGGATTACCCTGGA
CATCAGGAACAGTTAGCTACTATGTTGTGAGTAACAGGAATAGAAGTAAA
TTAAAAGTTTTTTCGGAGTTAAGGGGCGGTTTTCTATGCAATCTTAAAGT
GACAGACTAG
>bgh01362_CSEP0027
ATGAAACTTTTCACCGTTGCCTCTACAATTGCAGCATTCAGCCTTTTGAA
CCAAGTAGATGCTAATGCAGAATATCGCTGTCCTGGAAATACTTTTACTG
CCCATTATATACATACCGTAGCAGCCTATGCCTGGAGAATTGAGCTTTAC
ACTCATGGCGAATATCCCCATGTGGCACAACTTGCCCCTCAATCTAGTGA
ACATGGGCCTGCCAGACAGTTTCCACTTCTCCTTGCATCCCAAATTTGGC
AAGGCGGAAGTTACCATCATGTGGTTATTTCAAATCAGGCTAGGACTGTA
TTAGAAGTATACGAATGGAGGAATAATACATGGGAATTTTGCAGAGGCAC
GAATATTTAA
>bgh01363_CSEP0028
ATGAAATTATCTAAAGTGTTTTCCACTATCTTGGCAGTTATTATGTTTAA
AACAGATGTGGCTGCAGACGGCTTTGATTGCAATGGAGTGATATTCACGG
CTGCATATATTAGACAGGTGTTACATGTAGCCTTCCATACGGAGTTAAAT
TCTATTTCAGGTTGGCCAAAACTTTTTGTCCCGAGTACTCCAGCAAGAGG
CCATGATGGTTACCGCGAATATCCACTATTATCTTCACTAGAAATCTGGA
ATGGAGGAGGATTCTCTTATCGTGCTTTATTGAGCCCAGTAGGGGACACA
GTCAATGTGTATTCAGATGTAGACGGTGGTTATGAATGTGTGAGTGCATA
A
>bgh02874_CSEP0064_BEC1054
ATGAGACCATTCCAACTTCTGTCTGCTCTTGCAATCTTTATTAATCTGGA
GGCAGTAGAGGCTGCAGCTTATTGGGATTGTGATGGTACTGAAATTCCAG
AAAGAAACGTTCGAGCTGCAGTAGTACTTGCCTTTAATTATCGAAAAGAG
TCTTTTCATGGTTATCCCGCAACTTTTATTATAGGATCTACATTTTCTGG
AGTAGGGGAAGTACGACAGTTTCCAGTAGAAGATTCTGACGCAAACTGGC
AAGGAGGAGCTGTAAAATATTATATTTTGACAAACAAGAGGGGGTCTTAT
CTCGAAGTTTTTTCATCAGTTGGATCTGGCAATAAGTGTACTTTTGTTGA
GGGCTAG
>bgh02875_CSEP0065 
ATGAGACCATTCCAACTTTTGTCTGCTGTTGCAGTCTTCATTAGTTTAAA
GACAGTAGAGGCTGCAGGTTATTGGGCTTGTGATGGTGTTGTAATTCCAA
ATGATAATGCTTTATCTGCAGCAAGATCGGCCTTCGGCTTTGCTGCAGGG
TTTTATCATGGTTATCCCTCAATAGTACGTACAACACCTCCACAGGAGGG
ACTAGGGGAATTACGACTGTTTCCAGTTAGTTTAACCAATGAAAGCTGGT
CTGGAGGAGCTGTAGACTACTATGTTATGACAAACCAAGATAGGTCTTAT
ATCAAAGTCTATTCAAATGTGGGACTTGGCACTATGTGTGGTTATTATGA
GACCTAG
>bgh02877_CSEP0066
ATGAGACCATTCCAACTTCTGCCTGCTATTACAATCTTCATTAGTTTGGA
GATATTAGGGGTTGCAGGTTATTGGGATTGTAATGGTACCCTAATTTTAT
ATGAAAACGTTCGAGCTGCGGTAGATTTTGCCTTTAGTTGCTCACCAGGC
TCTTTTTATGAGTACCCCTCAATTTATCGTTCACAACCTCCATGGCCTGG
TCTAGGGCAACTACGAGAGTTTCCAATAACAGCTTCCGGGAAACTATGGC
AAGGCTCGTTTTTCAGTTCTCTTTTATATATAGCATACTATATTTTAGCA
ACCCAAGATACGAGTTATTGCCAAGTCTTTGCAACAGAAGGACTTGGCTA
TGAATGTACTCATATTTTGGGCTAG
>bgh03782_CSEP0152
ATGTATTCAAAACTCGCTATAGTCAGTGCTGTCATTGCAATTGCTCAATT
GGCAGCTGCTGGGTCTTACACGTGTCGTGACGGACAATCCTTTACTGAAG
GATATGTGAACACTATCGCCGCCTATTGTTTTGATATGGATGAAGAATCC
TATGCCGGCTACCCAAAAAAATACGAAAACGAGCAGCTAGGTCCTAGTTG
CGATCAATTCCGCATGTATCCTCTTGTTCCAGGCGGTTCTGAATGGGGTG
GCGGATCTTTTCAATATTTTGTCGCAAGTGACAGTGGTCGGCAAACAAAA
AGGGTTTATCAGAGGAGCCGCAGATTTGACGAGGATTGCCCATATACAAG
GTAG
>bgh06532_CSEP0264_BEC1011
ATGAGACCATTCCAACTTCTGCCTGCTATTACAATCTTCATTAGTTTGGA
GATATTAGGGGTTGCAGGTTATTGGGATTGTGATGATTATAGAGTTCCAG
ATAAAAACGTTCGAGATGCAGCAGTATTTGCCTTTAGTAAAGAAAAAGGG
TCTTTTCATGGTTACCCCATAACTGTTCATGGAGCATCTGCATTGTCTAG
ATTAGGGTCAATACGAAAGTTTCCAGTAGACTGTTCTGAAGAAAACTGGC
AAGGAGAGCATGTAAACTTCTATGTTTTGACAAACAGAGACAGGAAATTT
ATCCAAGTTGTTTATACATTTGGAGATGGCGGTAATTGTGCTCATGTTCA
GGACTAG
>bghG001947000001001_CSEP0340
ATGAAATTAATTAAAATTTCATCTGCTTTTTTAGCTAGTTGTATTTTTGA
AACTATTATAGCTCTAGAGTATTTTGACTGCCAAGGTGTTACATTCACTC
TTGATTATGTTAATCGCGCGGCATATCAAGCGCTCGAGATGCAAATGTAT
TCACACCATGACTTCCCAATACCTTACAATGATAATGGCATGTCAAGGGG
TCGGGAGGGTTATCGCCAATTTCCACTTTTAACTTCAGGTGAAATTTGGA
ATGGAGAACAATTTGACTACTATCTCTTGACCAGCCCAGAATTGGACACA
TTAGATGTCTTTTCAACTGCAAATGGCAATGTTGCATGCGACGTTGTAAA
TGGCTGA
>bghG002857000001001_CSEP0371
ATGAAAACTTTTCAATTTGCTTCTATTGTTGCAGGACTTAGTTTTCTGAA
GACGACAATTGCTGCTGGCGATGATTATATTACCCTTGGTATGACATCAA
TTAAAGTTCAACATATCCATAGTGTCGCCAGAGATATGTGGACGATGGAT
ATTGATTACTATAAATCGGAATATCAAGGTAGATATCCTGCATTTTGGGG
CAACGTGCGCGGCAAGCCAGCACGGAAATATCCATTACTCTATGAAGGCA
AAGTTTGGACTCATGGATCTTTTATGTATTATGTTGTAGCAACCGAAGAT
TTGAGTTATATCAGACTCTATTATGAAGGTACTGAAAGTTGTGATCGTGA
AGTACCTAGCCCTTAA
>bghG002861000001001_CSEP0372_Avra13
ATGAAAACTTTTCAATTTGCTTCTATTGTTGCAGGACTTAGTTTTCTGAA
GACGACAATTGCTGCTGGCGATGGTTATATTACCCTTGGTATGGGGTCAA
TTCATAAAAATGATATCTATAGAGTCGCCGAACATATGTGGACGATAGAT
GCCTACAGTGTTCCCTCGAATAATCATGGTAGCTATCCTATTTTTGGGGA
AGAAATAAACGGCTCGGTAACACGGATATTTCCAATAGTCTATAATGGCG
ACGACTGGCGTAGTGGAGATTTTTATTATTCGGTTGAATCAACCGAAGAT
TTGAGTTATATCAAACTCCGTTACAATGGTGCGAGATATGAGACCTGTAT
GGTTTCAAGCCCTGAATAG
>bghG002872000001001_CSEP0374
ATGAAAACTTTTCAATTTGCTTCTATTGTTGCAGGACTCGGTTTTCTGAA
GCCGATAGCTGCGGATGATTATTTTAGCTGTGGTTTCGCACAAATTAGTG
TCGAAAATGTTGATCGCGTTGCCGGAAATCTCTGGTCTCATGAGCTCGGG
GCTTTCCAGTCGTCTTTCGAGGGTAGGTTTCCTGTATCGCTCGGCGAATC
TGAATATGGAGAACTACGGAAGTTTCCATTGCTTTATAATGGTAAAGACT
GGGAATTTGGATGTTTTATGTATCATGTTATATCAAACCGTGAAGGAAGT
TATGTCAAACTCTTTTATGAAGGTACTAAAGGATTAGAGGAATGTGTGAT
AGTTATCCCTGAATAG
>bghG008575000001001_CSEP0486
ATGAGACCATTCCAACTTCTGCCTGCTATTACAATCTTCATTAGTTTGGA
GATATTAGGGGTTGCAGGTTATTGGGATTGTGATGATTATAGAGTTCCAG
ATAAAAACGTTCGAGATGCAGCAGTATTTGCCTTTAGTAAAGAAAAAGGG
TCTTTTCATGGTTACCCCATAACTGTTCATGGAGCATCTGCATTGTCTAG
ATTAGGGTCAATACGAAAGTTTCCAGTAGACTGTTCTGAAGAAAACTGGC
AAGGAGAGCATGTAAACTTCTATGTTTTGACAAACAGAGACAGGAAATTT
ATCCAAGTTGTTTATACATTTGGAGATGGCGGTAATTGTGCTCATGTTCA
GGACTAG
