# Supplementary material for: AvrPm2 encodes an RNase‐like avirulence effector which is conserved in the two different specialized forms of wheat and rye powdery mildew fungus
Source: New Phytol. 2016 Dec 9;213(3):1301–14. doi: 10.1111/nph.14372 (PMC5347869; doi:10.1111/nph.14372)
Supplement: Supplementary file 6 — Notes S3 Protein sequences encoded by AvrPm2 family members in B. g. tritici and B. g. hordei. Notes S4 BAC selection, sequencing and assembly. Notes S5 Genetic and physical mapping of AvrPm2 based on the B. g. tritici/B. g. hordei genome collinearity. [file NPH-213-1301-s006.txt]

Note S3 
Protein sequences of the AvrPm2 family members in B.g. tritici and B.g. hordei.

>BgtE-10117_p
MKLFTLASTIAAFSLLKQVDSATEYPCAGHTFPASYIHQVAQHAWTVDIQ
SRGGFPCSVSFVPQSSRYGPARQYPLLPSHEIWQSGSYNFVINSNRERSV
IEVYEIVGADWNPCRGVST*
>BgtE-5665_p
MKTFQIASIVAVLSFLKPIVAKKLFYCGPAEVSVEHVDSVAKYLWTHKIW
TYQSDHEGAFPHYYGESDYGELRKFPLLPSGFVWTFGSFNHYVVSNEKGD
YIKLYYVGTDGTVECDIPRD*
>BgtE-5901_p
MKLFHATATIAVVSIMETLVTAVHWECLNVKFYETSVYQAAFFAWSNELN
TVNNYPKRCIWEDPTGIDEQFRSFPLQATGLPWTSGTVSYYVVSNRNRSK
LKVFSELRGGFLCNLKVTD*
>BgtAcSP-30091_p 
MKISLIASIVTGLSFLKPMVAHMVFCGIQEVSMDNVRNVARVQWDIELES
VHTHYNGKFPRNIRLDPKYGEGPFRGYPVNTHFAIYEGPASFIFLVVSNK
DLSVLKLYYTFAGGYEECPLE*
>BgtE-10124_p
MYSKLAIVNALIAISQLAAAGSYTCYNRQTFTEEYVNTIADKCFGVSEGS
VGGYPMRYENLQLNIRSDSFRKFPLLAGGDEWSGGAVNYFVASDSVRQTK
RVFYTSGRFDDECAYTR*
>BgtE-20000_p
MKLFSLASTIALFSLLKQVDSATIYPCPGHTFPASYVHEVAKYAWNIEPQ
SRGNFPCSILLNPLAGDQGAAIQYPLLSSHQIWQGGLYQFVVNSNRERTV
IEVFEFVGESMVLCRGVNI*
>BgtE-20025_p
MKFFQLASIIAGLSFLQPTVADQYISCGMGSISRNSILSVAKDMWNMSLG
SCPSYHETFPAEYRQSSEGMTRRFPIIYNSQKWTSGGYYYIVESSQNRKF
IRLHYYGITTQECYVTGV*
>BgtE-20026_p
MKTFQIAHFVAALSFLKPTAVDGRFFSCGITNIEDENVADVAGNLWTYKL
GQFQSDSQGSFPQKVGNSEYGELRKFPLLYGGNHWDHGSFMYYVISNKNG
DYIKLYYTSTNGDVECDIYGP*
>BgtE-20090_p
MKFNKVSSAIFAASIFGIIVAEQRYECDDVTFSMDYILRTANAVKTYPFH
SVNHYPRKYVRASQGRGRENYIEFPLLPSEDIWRGEAFDHYLLMSPQFDT
FNVYSYLKNHYECDIKYD*
>BgtE-5664_p
MKTFQIASIIAGLGFLQPTVASVVNCGLNRIDVDHVKRVAAGLWRMKYES
LKAYNNVLYPKKYEETAYASEALRKFPLFADGRDWNGGFFMYFVVSSQSQ
NVVMLFYEDDSGLHNCPLDQYYG*
>BgtE-5842_p
MRPFQLLSAIAVFIGLETVEAAAYWNCNGTPIPDDKVRDAVNLAFYYAPG
SFHDYPSVSSARYRGAGRKQVRQFPLTTSIGNWQGGEVDFYILTNIDASF
LEVFSSKGTGHKCTYFEG*
>BgtE-5843_p
MRPFQLLSAIAIFLSLETVEAAAYWNCNGTPIPDERARSAARLAFSFVPN
TVHGYPSVYRVEYPGVEFGTLRTFPIKNSDESWQGGNVDYYVLANIGLSV
MEVFVVEANNKRCTKVAG*
>BgtE-5845_AvrPm2_p
MRPFQLLSAIAVFNSLKIVAGESYWDCKGIPILFRTVHAAVELAFTSQPG
SISGYPSICRTTPLRTGPDERRQFPLTDTGARWQGGGITYYVEATRDKRH
CEVFGTAGGVYKCTLVLRD*
>BgtE-5846_p
MRPFQLLSAIAVFNSLKTVAGEAYWNCNGTPILYVIVRDAVELAFTLQPG
SISGYPSIYRLPPPLPGLGQLRQFPVIASGATWLGGDIIYYLLANAEMTF
CDVFSTEGLGYRCDLVAG*
>bgh01362_CSEP0027_p
MKLFTVASTIAAFSLLNQVDANAEYRCPGNTFTAHYIHTVAAYAWRIELY
THGEYPHVAQLAPQSSEHGPARQFPLLLASQIWQGGSYHHVVISNQARTV
LEVYEWRNNTWEFCRGTNI*
>bgh01363_ CSEP0028_p
MKLSKVFSTILAVIMFKTDVAADGFDCNGVIFTAAYIRQVLHVAFHTELN
SISGWPKLFVPSTPARGHDGYREYPLLSSLEIWNGGGFSYRALLSPVGDT
VNVYSDVDGGYECVSA*
>bgh02874_ CSEP0064_BEC1054_p
MRPFQLLSALAIFINLEAVEAAAYWDCDGTEIPERNVRAAVVLAFNYRKE
SFHGYPATFIIGSTFSGVGEVRQFPVEDSDANWQGGAVKYYILTNKRGSY
LEVFSSVGSGNKCTFVEG*
>bgh02875_CSEP0065_BEC1011_p
MRPFQLLSAVAVFISLKTVEAAGYWACDGVVIPNDNALSAARSAFGFAAG
FYHGYPSIVRTTPPQEGLGELRLFPVSLTNESWSGGAVDYYVMTNQDRSY
IKVYSNVGLGTMCGYYET*
>bgh02877_CSEP0066_p
MRPFQLLPAITIFISLEILGVAGYWDCNGTLILYENVRAAVDFAFSCSPG
SFYEYPSIYRSQPPWPGLGQLREFPITASGKLWQGSFFSSLLYIAYYILA
TQDTSYCQVFATEGLGYECTHILG*
>bgh03782_CSEP0152_p
MYSKLAIVSAVIAIAQLAAAGSYTCRDGQSFTEGYVNTIAAYCFDMDEES
YAGYPKKYENEQLGPSCDQFRMYPLVPGGSEWGGGSFQYFVASDSGRQTK
RVYQRSRRFDEDCPYTR*
>bgh06532_CSEP0264_p
MRPFQLLPAITIFISLEILGVAGYWDCDDYRVPDKNVRDAAVFAFSKEKG
SFHGYPITVHGASALSRLGSIRKFPVDCSEENWQGEHVNFYVLTNRDRKF
IQVVYTFGDGGNCAHVQD*
>bghG001947000001001_CSEP0340_p
MKLIKISSAFLASCIFETIIALEYFDCQGVTFTLDYVNRAAYQALEMQMY
SHHDFPIPYNDNGMSRGREGYRQFPLLTSGEIWNGEQFDYYLLTSPELDT
LDVFSTANGNVACDVVNG*
>bghG002857000001001_CSEP0371_p
MKTFQFASIVAGLSFLKTTIAAGDDYITLGMTSIKVQHIHSVARDMWTMD
IDYYKSEYQGRYPAFWGNVRGKPARKYPLLYEGKVWTHGSFMYYVVATED
LSYIRLYYEGTESCDREVPSP*
>bghG002861000001001_CSEP0372_Avra13_p
MKTFQFASIVAGLSFLKTTIAAGDGYITLGMGSIHKNDIYRVAEHMWTID
AYSVPSNNHGSYPIFGEEINGSVTRIFPIVYNGDDWRSGDFYYSVESTED
LSYIKLRYNGARYETCMVSSPE*
>bghG002872000001001_CSEP0374_p
MKTFQFASIVAGLGFLKPIAADDYFSCGFAQISVENVDRVAGNLWSHELG
AFQSSFEGRFPVSLGESEYGELRKFPLLYNGKDWEFGCFMYHVISNREGS
YVKLFYEGTKGLEECVIVIPE*
>bghG008575000001001_CSEP0486_p
MRPFQLLPAITIFISLEILGVAGYWDCDDYRVPDKNVRDAAVFAFSKEKG
SFHGYPITVHGASALSRLGSIRKFPVDCSEENWQGEHVNFYVLTNRDRKF
IQVVYTFGDGGNCAHVQD*
